# Supplementary material for: Caring for the Elderly Enhances Positive Attitudes Better Than Knowledge in Nursing Students
Source: Medicina (Kaunas). 2022 Sep 1;58(9):1201. doi: 10.3390/medicina58091201 (PMC9506512; doi:10.3390/medicina58091201)
Supplement: Supplementary file 1 [file medicina-58-01201-s001.zip]

Archive with 1 entries (1 files):
- medicina-1874376-supplementary.pdf
